# Supplementary material for: LHAT-YOLO: Study on intelligent monitoring algorithm for helmets at construction sites
Source: PLoS One. 2026 Jan 28;21(1):e0339993. doi: 10.1371/journal.pone.0339993 (PMC12851489; doi:10.1371/journal.pone.0339993)
Supplement: S1 Data — (ZIP) [file pone.0339993.s001.zip]

Archive with 9 entries (8 files):
- minimal data set/
- minimal data set/Figure7(a).jpg
- minimal data set/Figure7(d).jpg
- minimal data set/Figure7(g).jpg
- minimal data set/Figure7(j).jpg
- minimal data set/Figure9(a).jpg
- minimal data set/Figure9(d).jpg
- minimal data set/Figure9(g).jpg
- minimal data set/Figure9(j).jpg
